# Supplementary material for: CBD: a biomarker database for colorectal cancer
Source: Database (Oxford). 2018 May 26;2018:bay046. doi: 10.1093/database/bay046 (PMC6007224; doi:10.1093/database/bay046)
Supplement: Supplementary Data [file bay046_supp.zip]

Archive with 5 entries (5 files):
- bay046_Supp_S4.docx
- bay046_Supp_S5.docx
- bay046_Supp_S6.docx
- bay046_Supp_S1.docx
- bay046_Supp_S3.docx
